# Supplementary material for: Evaluation of Antibacterial Activity of Selenium Nanoparticles against Food-Borne Pathogens
Source: Microorganisms. 2023 Jun 7;11(6):1519. doi: 10.3390/microorganisms11061519 (PMC10300849; doi:10.3390/microorganisms11061519)
Supplement: Supplementary file 1 [file microorganisms-11-01519-s001.zip]

Archive with 1 entries (1 files):
- microorganisms-2422393-supplementary.pptx
